# Supplementary material for: Stable Cholesterol–Palmitic Acid Sterosomes as Smart Nanocarriers for pH-Sensitive Doxorubicin Delivery in Breast Cancer Therapy
Source: Pharmaceutics. 2025 Dec 6;17(12):1574. doi: 10.3390/pharmaceutics17121574 (PMC12736873; doi:10.3390/pharmaceutics17121574)
Supplement: Supplementary file 1 [file pharmaceutics-17-01574-s001.zip]

Archive with 1 entries (1 files):
- pharmaceutics-3986402-supplementary.pdf
